# Supplementary material for: Solid Lipid Nanoparticles Produced via a Coacervation Method as Promising Carriers for Controlled Release of Quercetin
Source: Molecules. 2021 May 4;26(9):2694. doi: 10.3390/molecules26092694 (PMC8125226; doi:10.3390/molecules26092694)
Supplement: Supplementary file 1 [file molecules-26-02694-s001.zip]

Archive with 1 entries (1 files):
- molecules-1204684-supplementary.pdf
